# Supplementary material for: A dual-genotype oligoastrocytoma with histologic, molecular, radiological and time-course features
Source: Acta Neuropathol Commun. 2020 Jul 20;8:115. doi: 10.1186/s40478-020-00998-3 (PMC7372861; doi:10.1186/s40478-020-00998-3)
Supplement: Supplementary file 2 — Additional file 2. [file 40478_2020_998_MOESM2_ESM.xlsx]

## Sheet: Sheet 1
Curated CNV Findings
Sample	CNV Abnormality	Chromosome Number	Chromosome Band	Genes involved (if partial arm)
Initial resection	LOSS	3	partial 3p	VHL, RAF1, TGFBR2, MLH1, MYD88, CTNNB1, SETD2, RHOA, BAP1, PBRM1
Initial resection	LOSS	11	partial 11p	HRAS
Initial resection	cnLoH	17	partial 17p	TP53, AURKB, MAP2K4, FLCN
Initial resection	LOSS	X	partial Xq	AR, MED12, ATRX, STAG2, BCORL1
Oligodendroglioma	Loss	1	1p
Oligodendroglioma	Loss	19	19q
Astrocytoma	cnLoH	17	partial 17p	TP53, AURKB, MAP2K4, FLCN
