# Supplementary material for: A dual-genotype oligoastrocytoma with histologic, molecular, radiological and time-course features
Source: Acta Neuropathol Commun. 2020 Jul 20;8:115. doi: 10.1186/s40478-020-00998-3 (PMC7372861; doi:10.1186/s40478-020-00998-3)
Supplement: Supplementary file 3 — Additional file 3. [file 40478_2020_998_MOESM3_ESM.xlsx]

## Sheet: Sheet1
Curated SNV Findings
Sample	Chromosome	Start	Stop	Gene	Transcript	cDNA	protein-level nomenclature	Allele Frequency	Variant Classification*	"rs" and/or Comsic ID
Astrocytoma	1	204507383	204507383	MDM4	NM_002393.4	c.458A>G	p.Asp153Gly	0.44	3	rs116197192
Astrocytoma	2	209113112	209113112	IDH1	NM_005896.3	c.395G>A	p.Arg132His	0.29	1	rs121913500;COSM28746
Astrocytoma	4	1918721	1918721	NSD2	NM_133335.3	c.884A>T	p.Gln295Leu	0.43	4	rs144431814
Astrocytoma	4	106196819	106196819	TET2	NM_001127208.2	c.5152G>T	p.Val1718Leu	0.50	4	rs142312318;COSM41742
Astrocytoma	7	116339642	116339642	MET	NM_001127500.2	c.504G>T	p.Glu168Asp	0.39	4	rs55985569;COSM706
Astrocytoma	9	139412298	139412298	NOTCH1	NM_017617.4	c.1347C>G	p.Cys449Trp	0.18	3
Astrocytoma	17	7577097	7577097	TP53	NM_000546.5	c.841G>A	p.Asp281Asn	0.38	2	rs764146326;COSM43596
Astrocytoma	17	7577121	7577121	TP53	NM_000546.5	c.817C>T	p.Arg273Cys	0.08	2	rs121913343;COSM99933
Astrocytoma	X	76890150	76890150	ATRX	NM_000489.4	c.4744dup	p.Thr1582Asnfs*19	0.26	2	COSM3097041
Oligodendroglioma	1	204507383	204507383	MDM4	NM_002393.4	c.458A>G	p.Asp153Gly	0.39	3	rs116197192
Oligodendroglioma	2	209113112	209113112	IDH1	NM_005896.3	c.395G>A	p.Arg132His	0.31	1	rs121913500;COSM28746
Oligodendroglioma	4	1918721	1918721	NSD2	NM_133335.3	c.884A>T	p.Gln295Leu	0.44	4	rs144431814
Oligodendroglioma	4	106196819	106196819	TET2	NM_001127208.2	c.5152G>T	p.Val1718Leu	0.49	4	rs142312318;COSM41742
Oligodendroglioma	5	1295228	1295228	TERT	NM_198253.2	c.-124C>T		0.23	2	COSM1716558
Oligodendroglioma	7	116339642	116339642	MET	NM_001127500.2	c.504G>T	p.Glu168Asp	0.39	4	rs55985569;COSM706
Oligodendroglioma	19	42791977	42791988	CIC	NM_015125.4	c.781_792del	p.Phe261_His264del	0.32	2
Oligodendroglioma	17	7577097	7577097	TP53	NM_000546.5	c.841G>A	p.Asp281Asn	<0.01	2	rs764146326;COSM43596
Oligodendroglioma	17	7577121	7577121	TP53	NM_000546.5	c.817C>T	p.Arg273Cys	<0.01	2	rs121913343;COSM99933
Oligodendroglioma	X	76890150	76890150	ATRX	NM_000489.4	c.4744dup	p.Thr1582Asnfs*19	<0.01	2	COSM3097041
Initial Resection	1	204507383	204507383	MDM4	NM_002393.4	c.458A>G	p.Asp153Gly	0.44	3	rs116197192
Initial Resection	2	209113112	209113112	IDH1	NM_005896.3	c.395G>A	p.Arg132His	0.43	1	rs121913500;COSM28746
Initial Resection	3	178952142	178952142	PIK3CA	NM_006218.3	c.3197C>T	p.Ala1066Val	0.05	2	COSM3205670
Initial Resection	4	1918721	1918721	NSD2	NM_133335.3	c.884A>T	p.Gln295Leu	0.47	4	rs144431814
Initial Resection	4	106196819	106196819	TET2	NM_001127208.2	c.5152G>T	p.Val1718Leu	0.47	4	rs142312318;COSM41742
Initial Resection	7	116339642	116339642	MET	NM_001127500.2	c.504G>T	p.Glu168Asp	0.45	4	rs55985569;COSM706
Initial Resection	9	139412298	139412298	NOTCH1	NM_017617.4	c.1347C>G	p.Cys449Trp	0.48	3
Initial Resection	17	7577097	7577097	TP53	NM_000546.5	c.841G>A	p.Asp281Asn	0.87	2	rs764146326;COSM43596
Initial Resection	X	76890150	76890150	ATRX	NM_000489.4	c.4744dup	p.Thr1582Asnfs*19	0.77	2	COSM3097041
Initial Resection	17	7577121	7577121	TP53	NM_000546.5	c.817C>T	p.Arg273Cys	0.03	2
*Based on Li et al (2017) PMID 27993330
